# Supplementary material for: Solanum nigrum Fruit Extract Modulates Immune System Activity of Mealworm Beetle, Tenebrio molitor L
Source: Toxins (Basel). 2023 Jan 12;15(1):68. doi: 10.3390/toxins15010068 (PMC9861574; doi:10.3390/toxins15010068)
Supplement: Supplementary file 1 [file toxins-15-00068-s001.zip]

Archive with 1 entries (1 files):
- toxins-2013237-supplementary.pdf
